# Supplementary material for: Analysis of High-Risk Extramedullary Relapse Factors in Newly Diagnosed MM Patients
Source: Cancers (Basel). 2022 Dec 12;14(24):6106. doi: 10.3390/cancers14246106 (PMC9776506; doi:10.3390/cancers14246106)
Supplement: Supplementary file 1 [file cancers-14-06106-s001.zip]

Archive with 1 entries (1 files):
- cancers-2024183-supplementary.pdf
